# Supplementary material for: Oncolytic virotherapy for metastatic breast cancer – a case report
Source: Front Oncol. 2023 Jun 7;13:1186888. doi: 10.3389/fonc.2023.1186888 (PMC10282946; doi:10.3389/fonc.2023.1186888)
Supplement: Supplementary file 1 [file Table_1.xlsx]

## Sheet: Sheet1
		Treatment schedule
Treatment session	PET/CT1	1	2	3	4	PET/CT2	5	6	7	8	9	PET/CT3	10	11	PET/CT4	12	13	14	15	PET/CT5	16	17	18	PET/CT6	19	20	21	PET/CT7	22	23
Total volume (ml)		10	10	10	20		20	20	15	10	20		40	20		10	10	10	20		20	30	40		40	40	40		10	10
Date	24.10.2018	5.11.2018	29.11.2018	10.12.2018	14.1.2019	28.1.2019	5.2.2019	25.2.2019	14.3.2019	2019-03-21	27.3.2019	3.5.2019	16.5.2019	6.6.2019	3.7.2019	4.7.2019	25.7.2019	6.8.2019	5.9.2019	7.10.2019	8.10.2019	7.11.2019	4.12.2019	14.1.2020	2020-01-14	2020-02-13	2020-03-17	26.5.2020	2020-05-26	2020-10-02
		10
		VSV
				10	20
				Mumps	Mumps
			10					20	15	10	15		30	18		7.1	7.1	7.1	8.6		8.6	8.6	8.6		8.6	8.6	8.6		5	5
			NDV-1					NDV-1	NDV-1	NDV-1	NDV-1		NDV-1	NDV-1		NDV-1	NDV-1	NDV-1	NDV-1		NDV-1	NDV-1	NDV-1		NDV-1	NDV-1	NDV-1		NDV-1	NDV-1
																			1.4		1.4	1.4	20		20	20	20		2	2
																			NDV-2a		NDV-2a	NDV-2a	NDV-2a		NDV-2a	NDV-2a	NDV-2a		NDV-2a	NDV-2a
																													1	1
																													NDV-2b	NDV-2b
																1.4	1.4	1.4
																Parvo-H1	Parvo-H1	Parvo-H1
											5		10	2		1.4	1.4	1.4				10	1.4		1.4	1.4	1.4		1	1
											Vaccinia		Vaccinia	Vaccinia		Vaccinia	Vaccinia	Vaccinia				Vaccinia	Vaccinia		Vaccinia	Vaccinia	Vaccinia		Vaccinia	Vaccinia
							20												10		10	10	10		10	10	10		1	1
							Reo-3												REO-3		REO-3	REO-3	REO-3		REO-3	REO-3	REO-3		REO-3	REO-3
				Coley's	Coley's			Coley's	Coley's	Coley's	Coley's			Coley's		Coley's	Coley's		Coley's		Coley's	Coley's	Coley's
		*Volume (mL) administered of each virus is indicated above the virus name
